# Supplementary material for: Macromolecular Engineering of Poly(catechol) Cathodes towards High-Performance Aqueous Zinc-Polymer Batteries
Source: Polymers (Basel). 2021 May 21;13(11):1673. doi: 10.3390/polym13111673 (PMC8196623; doi:10.3390/polym13111673)
Supplement: Supplementary file 1 [file polymers-13-01673-s001.zip]

Archive with 1 entries (1 files):
- polymers-1231039-SI.pdf
